# Supplementary material for: A method for determining the optimum supporting opportunity of roadway based on energy dissipation
Source: PLoS One. 2023 Dec 7;18(12):e0295533. doi: 10.1371/journal.pone.0295533 (PMC10703231; doi:10.1371/journal.pone.0295533)
Supplement: S1 File — (ZIP) [file pone.0295533.s001.zip]

Archive with 5 entries (5 files):
- command/Energy Dissipation Discussion - Horseshoe Alleyway.f3dat
- command/Energy Dissipation Discussion - Rectangular Tunnel.f3dat
- command/Energy Dissipation Discussion - Straight Wall Arch Alleyway.f3dat
- command/Space-Support.f3dat
- command/Time-Support.f3dat
