# Supplementary material for: A method for determining the optimum supporting opportunity of roadway based on energy dissipation
Source: PLoS One. 2023 Dec 7;18(12):e0295533. doi: 10.1371/journal.pone.0295533 (PMC10703231; doi:10.1371/journal.pone.0295533)
Supplement: S1 File — (ZIP) [file pone.0295533.s001.zip › command/Energy Dissipation Discussion - Straight Wall Arch Alleyway.f3dat]

model new

zone create radial-cylinder p 0 0 0 0 p 1 15 0 0 p 2 0 30 0 point 3 0 0 15 ...
size 30 120 30 30 dim 1.5 1.5 1.5 1.5 ratio 1 1 1 1.1 group 'surrounding rock' fill on group 'roadway'

zone create radial-tunnel p 0 0 0 0 p 1 0 0 -15 p 2 0 30 0 point 3 15 0 0 ...
size 30 120 30 30 dim 1.5 1.5 1.5 1.5 ratio 1 1 1 1.1 group 'surrounding rock' fill on group 'roadway'

zone reflect dip 90 dip-direction 270 origin (0,0,0) 
zone group 'roadway-excavation-15m'  range group 'roadway' position-y 0 15

zone cmodel assign mohr-coulomb
zone property bulk=3.37e9 shear=2.8e9  fric=31  coh=3.42e6 tension=1.31e6  range  group 'surrounding rock'
zone property bulk=3.37e9 shear=2.8e9  fric=31  coh=3.42e6 tension=1.31e6  range  group 'roadway'
zone property bulk=3.37e9 shear=2.8e9  fric=31  coh=3.42e6 tension=1.31e6  range  group 'roadway-excavation-15m'

zone gridpoint fix velocity-x range position-x -15.1 -14.9
zone gridpoint fix velocity-x range position-x 14.9 15.1
zone gridpoint fix velocity-y range position-y -0.1 0.1
zone gridpoint fix velocity-y range position-y 29.9 30.1
zone gridpoint fix velocity-z range position-z -15.1 -14.9
 
zone face apply stress-zz -30e6 
zone initialize stress-zz -30e6  
zone initialize stress-yy -30e6  
zone initialize stress-xx -30e6  

;history interval 1  


model solve elastic ratio 1e-5


zone gridpoint initialize displacement-x 0.0
zone gridpoint initialize displacement-y 0.0
zone gridpoint initialize displacement-z 0.0
zone gridpoint initialize velocity-x 0.0
zone gridpoint initialize velocity-y 0.0
zone gridpoint initialize velocity-z 0.0

zone cmodel assign null range group 'roadway-excavation-15m'
;zone relax excavate range group 'roadway-excavation-15m'


zone mechanical energy active on 

history interval 1

zone history name 'DZ1'  displacement-z  position 0  0      1.5
zone history name 'DZ2'  displacement-z  position 0  5      1.5
zone history name 'DZ3'  displacement-z  position 0  10     1.5
zone history name 'DZ4'  displacement-z  position 0  11     1.5
zone history name 'DZ5'  displacement-z  position 0  12     1.5
zone history name 'DZ6'  displacement-z  position 0  13     1.5
zone history name 'DZ7'  displacement-z  position 0  13.5   1.5
zone history name 'DZ8'  displacement-z  position 0  14     1.5
zone history name 'DZ9'  displacement-z  position 0  14.25  1.5
zone history name 'DZ10'  displacement-z position 0  14.5   1.5
zone history name 'DZ11' displacement-z  position 0  14.75  1.5
zone history name 'DZ12' displacement-z  position 0  15     1.5


zone history name 'SZ1'   stress-zz position 0  0       1.5
zone history name 'SZ2'   stress-zz position 0  5       1.5
zone history name 'SZ3'   stress-zz position 0  10      1.5
zone history name 'SZ4'   stress-zz position 0  11      1.5
zone history name 'SZ5'   stress-zz position 0  12      1.5
zone history name 'SZ6'   stress-zz position 0  13      1.5
zone history name 'SZ7'   stress-zz position 0  13.5    1.5
zone history name 'SZ8'   stress-zz position 0  14      1.5
zone history name 'SZ9'   stress-zz position 0  14.25   1.5
zone history name 'SZ10'  stress-zz position 0  14.5    1.5
zone history name 'SZ11'  stress-zz position 0  14.75   1.5
zone history name 'SZ12'  stress-zz position 0  15      1.5


fish define dissipative_energy
  loop foreach p_z1 zone.list
      dissipative_energy_c=zone.work.plastic.total(p_z1)
      zone.extra(p_z1,1) = dissipative_energy_c
  endloop
end
@dissipative_energy

fish define get_ad
    ad1 = zone.near(0,0,1.5)
end 
@get_ad

fish define load
    load = zone.work.plastic.total(ad1)
end
@load

fish history load


model solve
; cycle 500


fish define dissipative_energy
  loop foreach p_z1 zone.list
      dissipative_energy_c=zone.work.plastic.total(p_z1)
      zone.extra(p_z1,2) = dissipative_energy_c
  endloop
end
@dissipative_energy

fish define elastic_strain_energy
    E=6.5783e9
    V=0.1747
    Sum_elastic_strain_energy = 0
  loop foreach p_z1 zone.list
    Sum_elastic_strain_energy = (zone.stress.xx(p_z1)^2+zone.stress.yy(p_z1)^2+zone.stress.zz(p_z1)^2-2*V*(zone.stress.xx(p_z1)*zone.stress.yy(p_z1)+zone.stress.yy(p_z1)*zone.stress.zz(p_z1)+zone.stress.xx(p_z1)*zone.stress.zz(p_z1)))/(2*E)
    zone.extra (p_z1,3) =Sum_elastic_strain_energy
  endloop
end
@elastic_strain_energy

fish define get_plast
    shearnow = 1 
    tensionnow = 2 
    shearpast = 4 
    tensionpast = 8 
    v_shear_now = 0 
    v_tension_now = 0 
    v_shear_past = 0 
    v_tension_past = 0 
    
     loop foreach p_z6 zone.list
        if math.and(zone.state(p_z6,0),shearnow) = shearnow 
            then 
            v_shear_now = v_shear_now + zone.vol(p_z6) 
        endif 
        
        if math.and(zone.state(p_z6,0),tensionnow) = tensionnow 
            then 
            v_tension_now = v_tension_now + zone.vol(p_z6) 
        endif 
        
        if math.and(zone.state(p_z6,0),shearpast) = shearpast 
            then 
            v_shear_past = v_shear_past + zone.vol(p_z6) 
        endif 
        
        if math.and(zone.state(p_z6,0),tensionpast) = tensionpast 
            then 
            v_tension_past = v_tension_past + zone.vol(p_z6) 
        endif 
    endloop 
    
;    ii = io.out('shear_now: ' + string(v_shear_now)) 
;    ii = io.out('tension_now: ' + string(v_tension_now)) 
;    ii = io.out('shear_past: ' + string(v_shear_past)) 
;    ii = io.out('tension_past: ' + string(v_tension_past)) 
end
@get_plast
